# Supplementary material for: Classification of Curcuma longa and Curcuma zanthorrhiza using transfer learning
Source: PeerJ Comput Sci. 2022 Dec 15;8:e1168. doi: 10.7717/peerj-cs.1168 (PMC10280267; doi:10.7717/peerj-cs.1168)
Supplement: Supplemental Information 2 [file peerj-cs-08-1168-s002.ipynb]

# %% [markdown]
Setting to connect Google Drive

# %% [code]
from keras.models import load_model

from google.colab import drive
drive.mount('/content/gdrive', force_remount=True)

import sys
sys.path.append('/content/gdrive/My Drive')

import os
os.chdir('/content/gdrive/My Drive') 


# %% [markdown]
Function to list files  in a given path

# %% [code]
def list_files(startpath):
    print('halow')
    for root, dirs, files in os.walk(startpath):
        level = root.replace(startpath, '').count(os.sep)
        indent = ' ' * 4 * (level)
        print('{}{}/'.format(indent, os.path.basename(root)))
        subindent = ' ' * 4 * (level + 1)
        for f in files:
            print('{}{}'.format(subindent, f))

# %% [markdown]
List the files in Dataset

# %% [code]
from imutils import paths

imgpths = paths.list_images('Dataset')
list_files('Dataset')

# %% [markdown]
Read the dataset

# %% [code]
from PIL import Image
import os
from IPython.display import display 
from imutils import paths

imgpths = paths.list_images('Dataset')
print('Dataset')
count=0
kelas_seb = None
for dirimg in imgpths:
  kelas = dirimg.split(os.path.sep) [1]
  if kelas_seb is None:
    print(kelas)
    kelas_seb = kelas
  if kelas_seb != kelas:
    print(kelas)
    count=0
    kelas_seb = kelas
  a = Image.open(dirimg)
 
  count=count+1
  if count <= 3:
    im =a.resize((200,200))
    display(im)
  else:
    continue


# %% [markdown]
Function to convert pixels in an image to a feature vector

# %% [code]
def image_to_feature_vector(image, size=(224, 224)):
	# resize the image to a fixed size, then flatten the image into
	# a list of raw pixel intensities
	return cv2.resize(image, size).flatten()

# %% [code]
def extract_color_histogram(image, bins=(8, 8, 8)):
	# extract a 3D color histogram from the HSV color space using
	# the supplied number of `bins` per channel
	hsv = cv2.cvtColor(image, cv2.COLOR_BGR2HSV)
	hist = cv2.calcHist([hsv], [0, 1, 2], None, bins,
		[0, 180, 0, 256, 0, 256])
	# handle normalizing the histogram if we are using OpenCV 2.4.X
	if imutils.is_cv2():
		hist = cv2.normalize(hist)
	# otherwise, perform "in place" normalization in OpenCV 3 (I
	# personally hate the way this is done
	else:
		cv2.normalize(hist, hist)
	# return the flattened histogram as the feature vector
	return hist.flatten()

# %% [markdown]
Read the dataset

# %% [code]
import numpy as np
from PIL import Image


kumpl_gmbr = []
kumpl_lbl = []
imgpths = paths.list_images('Dataset')


for dirimg in imgpths:
  gmbr = Image.open(dirimg)
  gmbrz = np.array(gmbr.resize((224,224))) / 255.0
  kumpl_gmbr.append(gmbrz)

  lbl_kls = dirimg.split(os.path.sep) [-2]
  kumpl_lbl.append(lbl_kls)
label_idq = [kumpl_lbl.index(x) for x in set(kumpl_lbl)]  #indexes = [l.index(x) for x in set(l)]==> for disply sample augmentation
kelas_asli = set(kumpl_lbl) #unique(kumpl_lbl)
kelas_asli = list(kelas_asli)
print(kelas_asli)
kelas_asli.sort()
print(kelas_asli)


# %% [code]
#from sklearn.preprocessing import LabelBinarizer

#lb = LabelBinarizer()
#kumpl_lbl = lb.fit_transform(kumpl_lbl)
#if len(kelas_asli)==2:
#  kumpl_lbl = np.hstack((kumpl_lbl, 1 - kumpl_lbl))


from sklearn.preprocessing import LabelEncoder
from sklearn.preprocessing import OneHotEncoder

# integer encode
le = LabelEncoder()
integer_encoded = le.fit_transform(kumpl_lbl)

# onehot encode
onehot_encoder = OneHotEncoder(sparse=False)
integer_encoded = integer_encoded.reshape(len(integer_encoded), 1)
kumpl_lbl = onehot_encoder.fit_transform(integer_encoded)
#print ("OneHot Encoder:", onehot_encoded)

# %% [markdown]
Confusion matrix (Credit to the creator, stated in the website)

# %% [code]
#import numpy as np

def plot_confusion_matrix(cm,
                          target_names=kelas_asli,
                          title='Confusion matrix',
                          cmap=None,
                          normalize=True):
    """
    given a sklearn confusion matrix (cm), make a nice plot

    Arguments
    ---------
    cm:           confusion matrix from sklearn.metrics.confusion_matrix

    target_names: given classification classes such as [0, 1, 2]
                  the class names, for example: ['high', 'medium', 'low']

    title:        the text to display at the top of the matrix

    cmap:         the gradient of the values displayed from matplotlib.pyplot.cm
                  see http://matplotlib.org/examples/color/colormaps_reference.html
                  plt.get_cmap('jet') or plt.cm.Blues

    normalize:    If False, plot the raw numbers
                  If True, plot the proportions

    Usage
    -----
    plot_confusion_matrix(cm           = cm,                  # confusion matrix created by
                                                              # sklearn.metrics.confusion_matrix
                          normalize    = True,                # show proportions
                          target_names = y_labels_vals,       # list of names of the classes
                          title        = best_estimator_name) # title of graph

    Citiation
    ---------
    http://scikit-learn.org/stable/auto_examples/model_selection/plot_confusion_matrix.html

    """
    import matplotlib.pyplot as plt
    import numpy as np
    import itertools

    accuracy = np.trace(cm) / float(np.sum(cm))
    misclass = 1 - accuracy

    if cmap is None:
        cmap = plt.get_cmap('Blues')

    plt.figure(figsize=(8, 6))
    if normalize:
      plt.imshow(cm/7, interpolation='nearest', cmap=cmap)
    else:
      plt.imshow(cm, interpolation='nearest', cmap=cmap)
    plt.title(title)
    plt.colorbar()

    if target_names is not None:
        tick_marks = np.arange(len(target_names))
        plt.xticks(tick_marks, target_names, rotation=45)
        plt.yticks(tick_marks, target_names)

    if normalize:
        cm = cm.astype('float') / cm.sum(axis=1)[:, np.newaxis]


    thresh = cm.max() / 1.5 if normalize else cm.max() / 2
    for i, j in itertools.product(range(cm.shape[0]), range(cm.shape[1])):
        if normalize:
            plt.text(j, i, "{:0.3f}".format(cm[i, j]),
                     horizontalalignment="center",
                     color="white" if cm[i, j] > thresh else "black")
        else:
            plt.text(j, i, "{:,}".format(cm[i, j]),
                     horizontalalignment="center",
                     color="white" if cm[i, j] > thresh else "black")


    plt.tight_layout()
    plt.ylabel('True label')
    plt.xlabel('Predicted label\naccuracy={:0.4f}; misclass={:0.4f}'.format(accuracy, misclass))
    plt.show()

# %% [markdown]
VGG19

# %% [code]

#for imgage data generator
from keras.preprocessing.image import ImageDataGenerator

#from sklearn.model_selection import KFold
from sklearn.model_selection import StratifiedKFold
from statistics import mean, stdev
import numpy as np

from tensorflow.keras.applications.vgg19 import VGG19
from tensorflow.keras import layers, models
from tensorflow.keras.losses import sparse_categorical_crossentropy

import matplotlib.pyplot as plt


#SF = KFold(n_splits=10, shuffle=True)
skf = StratifiedKFold(n_splits=10, shuffle=True, random_state=1)
acc_per_fold = []
loss_per_fold = []
kumpl_lbl = np.array(kumpl_lbl)
# kumpl_lbl = kumpl_lbl.reshape(kumpl_lbl.shape[0], 1)
kumpl_gmbr = np.array(kumpl_gmbr)
fold_no = 1

num_label=len(kelas_asli)
all_cm=np.zeros((num_label,num_label))


#################################################################AUGMEN setting
#train_datagen = ImageDataGenerator(zoom_range=0.1, rotation_range=30,
#                                   width_shift_range=0.2, height_shift_range=0.2, shear_range=0.2, 
#                                   horizontal_flip=True, fill_mode='nearest')
train_datagen = ImageDataGenerator(  rotation_range=15,zoom_range=0.2, shear_range=0.2, horizontal_flip=True, vertical_flip=True,  fill_mode='nearest')

val_datagen = ImageDataGenerator()


#show sample images#
label_idq
for hitung in label_idq:
      img_id = kumpl_gmbr[hitung]
      sample_gen = train_datagen.flow(kumpl_gmbr[hitung:hitung+1], 
        kumpl_lbl[hitung:hitung+1], 
        batch_size=1) 
      sample = [next(sample_gen) for i in range(0,5)] 
      fig, ax = plt.subplots(1,5, figsize=(16, 6))
      print('Labels:', [item[1][0] for item in sample]) 
      l = [ax[i].imshow(sample[i][0][0]) for i in range(0,5)]
#end sample images
##############################################################end augmen setting


for latih_idx, uji_idx in skf.split(kumpl_gmbr, np.argmax(kumpl_lbl, axis=1)):
    vgg = VGG19(input_shape=[224,224] + [3], weights='imagenet', include_top=False)
    vgg.trainable = False 
    flatten_layer = layers.Flatten()
    dense_layer_1 = layers.Dense(50, activation='relu')
    dense_layer_2 = layers.Dense(20, activation='relu')
    prediction_layer = layers.Dense(len(kelas_asli), activation='softmax')

    vgg_new = models.Sequential([
        vgg,
        flatten_layer,
        dense_layer_1,
        dense_layer_2,
        prediction_layer
    ])

    vgg_new.compile(
        optimizer='adam',
        loss='categorical_crossentropy',
        metrics=['accuracy'],
    )

    #setting for aumentation
    gmbr_train = kumpl_gmbr[latih_idx]
    label_train = kumpl_lbl[latih_idx,:]
    gmbr_val = kumpl_gmbr[uji_idx]
    label_val = kumpl_lbl[uji_idx,:]

    train_generator = train_datagen.flow(gmbr_train, label_train, batch_size=10)
    val_generator = val_datagen.flow(gmbr_val, label_val, batch_size=10)
    # end setting

    h = vgg_new.fit(train_generator, steps_per_epoch=20, epochs=40,verbose=1) #h = vgg_new.fit(kumpl_gmbr[latih_idx], kumpl_lbl[latih_idx,:], epochs = 25, batch_size = 32)
    scores = vgg_new.evaluate(val_generator,  verbose=0) #scores = vgg_new.evaluate(kumpl_gmbr[uji_idx], kumpl_lbl[uji_idx], verbose=0)


    print(f'Score for fold {fold_no}: {vgg_new.metrics_names[0]} of {scores[0]}; {vgg_new.metrics_names[1]} of {scores[1]*100}%')
    acc_per_fold.append(scores[1] * 100)
    loss_per_fold.append(scores[0])
    fold_no = fold_no + 1

    #for cm only
    from sklearn.metrics import confusion_matrix
    predict = vgg_new.predict(kumpl_gmbr[uji_idx])
    cm = confusion_matrix(np.argmax(kumpl_lbl[uji_idx], axis=1), np.argmax(predict, axis=1))
    all_cm=all_cm+cm

print('------------------------------------------------------------------------')
print('VGG19')
print('Score per fold')
for i in range(0, len(acc_per_fold)):
  print('------------------------------------------------------------------------')
  print(f'> Fold {i+1} - Loss: {loss_per_fold[i]} - Accuracy: {acc_per_fold[i]}%')
print('------------------------------------------------------------------------')
print('Average for each Fold:')
print(f'> Accuracy: {np.mean(acc_per_fold)} (+- {np.std(acc_per_fold)})')
print(f'> Loss: {np.mean(loss_per_fold)}')
print('------------------------------------------------------------------------')

plot_confusion_matrix(all_cm,target_names=kelas_asli,title='Confusion matrix',cmap=None, normalize=False)
vgg_new.save('vgg19_sixclass.h5')
